# Supplementary material for: Identifying strengths and weaknesses of methods for computational network inference from single-cell RNA-seq data
Source: G3 (Bethesda). 2023 Jan 10;13(3):jkad004. doi: 10.1093/g3journal/jkad004 (PMC9997554; doi:10.1093/g3journal/jkad004)
Supplement: jkad004_Supplementary_Data [file jkad004_supplementary_data.zip]

Archive with 7 entries (7 files):
- Supplemental_Figures_G3-2022-403885.pdf
- Table_S1_G3-2022-403885.xlsx
- Table_S2_G3-2022-403885.xlsx
- Table_S3_G3-2022-403885.xlsx
- Table_S4_G3-2022-403885.xlsx
- Table_S5_G3-2022-403885.xlsx
- Text_S1_G3-2022-403885.docx
