# Supplementary material for: Identifying strengths and weaknesses of methods for computational network inference from single-cell RNA-seq data
Source: G3 (Bethesda). 2023 Jan 10;13(3):jkad004. doi: 10.1093/g3journal/jkad004 (PMC9997554; doi:10.1093/g3journal/jkad004)
Supplement: jkad004_Supplementary_Data [file jkad004_supplementary_data.zip › Table_S2_G3-2022-403885.xlsx]

## Sheet: Legend
Table S2 has the summary and statistics of datasets used for algorithm comparisons listing reference, GEO ID, species, cell type, number of cells before and after filtering was applied, number of genes before and after filtering was applied, and brief dataset description.

## Sheet: S2_datasets
Dataset	Reference	DOI	GEO ID	Species	Cell type	# cells (raw)	# cells (filtered)	# genes (raw)	# genes (filtered)
Gasch	A Gasch et al. Single-cell RNA sequencing reveals intrinsic and extrinsic regulatory heterogeneity in yeast responding to stress. PLoS Biology (2017).	10.1371/journal.pbio.2004050	GSE120475	Yeast	Yeast	163	163	6697	3847
Jackson	C Jackson et al. Gene regulatory network reconstruction using single-cell RNA sequencing of barcoded genotypes in diverse environments. eLife (2020).	10.7554/eLife.51254	GSE125162	Yeast	Yeast	38225	17396	6834	5736
Tran(A2S)	K Tran et al. Defining reprogramming checkpoints from single-cell analyses of induced pluripotency. Cell Reports (2019).	10.1016/j.celrep.2019.04.056	GSE108222	Mouse	ESC	2432	2369	24421	6618
Tran(FBS)	K Tran et al. Defining reprogramming checkpoints from single-cell analyses of induced pluripotency. Cell Reports (2019).	10.1016/j.celrep.2019.04.056	GSE108222	Mouse	ESC	3460	3324	24421	6621
Zhao	T Zhao et al. Single-cell RNA-seq reveals dynamic early embryonic-like programs during chemical reprogramming. Cell Stem Cell (2018).	10.1016/j.stem.2018.05.025	GSE114952	Mouse	ESC	36199	36199	27933	8442
Shalek	A Shalek et al. Single-cell RNA-seq reveals dynamic paracrine control of cellular variation. Nature (2014).	10.1038/nature13437	GSE48968	Mouse	Dendritic cell	1211	1211	27654	9411
Han	X Han et al. Mapping human pluripotent stem cell differentiation pathways using high throughput single-cell RNA-sequencing. Genome Biology (2018).	10.1186/s13059-018-1426-0	GSE107552	Human	ESC	5520	5520	56305	7465
